# Supplementary material for: Can Handheld Thermal Imaging Technology Improve Detection of Poachers in African Bushveldt?
Source: PLoS One. 2015 Jun 25;10(6):e0131584. doi: 10.1371/journal.pone.0131584 (PMC4481516; doi:10.1371/journal.pone.0131584)
Supplement: S1 Table — The distances along the transect at which subjects detected the hidden target “poacher” (both first, preliminary, detection and positive detection) for all subjects using flashlight, LIRT and HIRT. The target’s location is used to trigonometrically calculate the actual detection distance from the detection distance along the transect. The accuracy of detection is also given (0 = wrong; 1 = correct). (XLSX) [file pone.0131584.s002.xlsx]

## Sheet: Sheet1
Subject number	Flashlight Prelim ID (0 = wrong; 1 = correct)	LIRT Prelim ID (0 = wrong; 1 = correct)	HIRT Prelim ID (0 = wrong; 1 = correct)	Flashlight Prelim ID Distance for Correct ID (m)	LIRT Prelim ID Distance for Correct ID (m)	HIRT Prelim ID Distance for Correct ID (m)	Flashlight Final ID (0 = wrong; 1 = correct)	LIRT Final ID (0 = wrong; 1 = correct)	HIRT Final ID (0 = wrong; 1 = correct)	Flashlight Final ID Distance for Correct ID (m)	LIRT Final ID Distance for Correct ID (m)	HIRT Final ID Distance for Correct ID (m)	Flashlight Poacher Location	LIRT Poacher Location	HIRT Poacher Location	Flashlight Poacher Distance from start (m)	LIRT Poacher Distance from start (m)	HIRT Poacher Distance from start (m)	Flashlight Prelim Trig-corrected Distance for Correct ID (m)	LIRT Prelim Trig-corrected Distance for Correct ID (m)	HIRT Prelim Trig-corrected Distance for Correct ID (m)	Flashlight Final Trig-corrected Distance for for Correct ID (m)	LIRT Final Trig-corrected Distance for Correct ID (m)	HIRT Final Trig-corrected Distance for Correct ID (m)
1	0	1	1		54.4	28.8	0	1	1		63.2	56	1	2	3	74	87	100		38.246	73.9557		31.0876	48.3322
2	1	0	0	66.4			1	0	1	93.6		100	4	3	5	110	100	120	47.9683			25.8643		28.2843
3	1	1	1	45.6	64.8	4	1	1	1	45.6	80.8	17.6	2	3	1	87	100	74	45.9778	40.4851	72.8011	45.9778	27.7244	59.8411
4	1	1	1	87.2	45.6	44	1	1	1	98.4	64.8	62.4	3	5	4	100	120	110	23.7453	77.0413	68.9638	20.0639	58.7115	51.631
5	1	1	1	32.8	43.2	41.6	1	1	1	32.8	47.2	41.6	1	2	3	74	87	100	45.7978	48.1502	61.7297	45.7978	44.5426	61.7297
6	1	1	1	105.6	41.6	38.4	1	1	1	105.6	44.8	44.8	5	3	4	120	100	110	24.6447	61.7297	74.3408	24.6447	58.7115	68.1985
7	1	1	1	72.8	6.4	44	1	1	1	77.6	25.6	47.2	3	2	1	100	87	74	33.7615	83.0443	36.0555	30.0293	64.5752	33.4401
8	1	1	0	49.6	32.8		1	1	0	55.2	39.2		2	4	3	87	110	100	42.4118	79.7486		37.5665	73.5706
9	1	1	0	57.6	49.6		1	1	0	49.6	56		1	2	3	74	87	100	25.8643	42.4118		31.5493	36.8917
10	1	1	1	66.4	48.8	29.6	1	1	1	66.4	69.6	45.6	4	5	3	110	120	100	47.9683	73.9557	73.1858	47.9683	54.2232	57.96
11	0	1	1		64.8	71.2	0	1	1		64.8	74.4	5	3	4	120	100	110		40.4851	43.6513		40.4851	40.8333
12	1	1	1	81.6	53.6	36	1	1	1	40	57.6	36	1	2	3	74	87	100	43.2962	38.9302	67.0522	39.4462	35.5578	67.0522
13	1	1	1	80.8	49.6	56	1	1	1	80.8	52	64.8	4	2	5	110	87	120	35.3927	42.4118	67.0522	35.3927	40.3113	58.7115
14	1	0	1	11.2		8.8	1	1	1	11.2	46.4	18.4	2	3	1	87	100	74	78.3941		68.1985	78.3941		59.0877
15	1	1	1	96.8	22.4	18.4	1	1	1	101.6	47.2	46.4	5	3	2	120	100	87	30.6307	80.1359	71.456	27.1765	56.461	45.2588
16	1	1	1	82.4	29.6	53.6	1	1	1	83.2	29.6	64	5	3	4	120	100	110	42.5883	73.1858	59.8411	41.8836	73.1858	50.1597
17	1	1	1	44	70.4	47.2	1	1	1	44	70.4	47.2	1	3	2	74	100	87	36.0555	35.7234	44.5426	36.0555	35.7234	44.5426
18	1	1	1	64	12	36	1	1	1	68	25.6	36	2	1	3	87	74	100	30.4795	65.146	67.0522	27.5862	52.3695	67.0522
19	1	1	1	71.2	69.6	49.6	1	1	1	71.2	69.6	49.6	4	5	3	110	120	100	43.6513	54.2232	54.2232	43.6513	54.2232	54.2232
20	1	1	1	65.6	37.6	32	1	1	1	66.4	37.6	32	4	3	2	110	100	87	48.6966	65.5268	58.5235	47.9683	65.5268	58.5235
21	1	1	1	61.6	31.2	43.2	1	1	1	68.8	35.2	43.2	1	2	3	74	87	100	23.5321	59.276	60.2183	20.6649	55.5269	60.2183
22	1	0	1	71.2		25.6	1	0	1	72		25.6	3	5	4	100	120	110	35.0634		86.7373	34.4093		86.7373
23	0	0	1			15.2	0	0	1			16.8	4	3	2	110	100	87			74.5335			72.9934
24	1	1	1	104.8	51.2	28	1	1	1	104.8	51.2	40.8	4	3	5	110	100	120	20.6649	52.7394	94.1488	20.6649	52.7394	81.6862
25	1	1	1	53.6	36	25.6	1	1	1	53.6	37.6	25.6	1	2	3	74	87	100	28.5685	54.7814	77.0413	28.5685	53.295	77.0413
26	1	1	1	79.2	64	16.8	1	1	1	82.4	64	16.8	4	5	2	110	120	87	36.7238	59.4643	72.9934	34.0846	59.4643	72.9934
27	1	1	1	66.4	66.4	19.2	1	1	1	73.6	73.6	19.2	2	3	1	87	100	74	28.7117	39.1019	58.3356	24.0741	33.1204	58.3356
28	0	1	1		69.6	44.8	0	1	1		72.8	44.8	3	4	5	100	110	120		45.0795	77.8141		42.2355	77.8141
Mean				67.4333	46.4667	34.304				68.6	53.056	42.9538							37.5245	56.2926	66.5779	35.3951	50.011	59.3339
